# Supplementary material for: The putative vacuolar processing enzyme gene TaVPE3cB is a candidate gene for wheat stem pith-thickness
Source: Theor Appl Genet. 2023 May 26;136(6):138. doi: 10.1007/s00122-023-04372-4 (PMC10219903; doi:10.1007/s00122-023-04372-4)
Supplement: Supplementary file 2 — Supplementary file2 (XLSX 22262 KB) [file 122_2023_4372_MOESM2_ESM.xlsx]

## Sheet: Table S1
Table S1 The phenotypes and genotypes in marker for 171 historical wheat varieties.
Genotype identical to the resistant wheat parent ‘Kauz’ is denoted as ‘a’, genotype identical to 'Westonia' is denoted as 'b'.
ID	Wheat cultivar name	Pith-thickness Index	Grade	TaVPE3cB genotype	Pedigree	Year of release
H100	MACHETE	0.804369	5	b	RAC177/Madden	1985
H103	MEERING	0.846154	5	b	Condor seln	1984
H106	MIRA	0.910769	5	b	CW-PC*162/Matong//TM56/Agent/4*Condor	1999
H107	MISKLE	0.894454	5	b	Cook//Sun27B/Dougga	1988
H108	MITRE	1	5	b	Janz/Beulah	2000
H119	PEROUSE	0.840764	5	b		1989
H141	SUNDOR	0.976431	5	b	Condor seln*4/3Ag14	1984
H147	SWIFT	0.851892	5	b	Condor*4/3Ag14//Romany/WW4189	1993
H149	TENNANT	0.801282	5	b	Hobbitt/Pitic//Mardler/3/Hornet	1998
H153	TRILLER	1	5	b	Warbler/3/Cleo Inia(Q 601-68//Quarrion	1994
H157	WALLUP	0.978441	5	b		2011
H168	YENDA	0.979381	5	b	BINDAWARRA/BOWIE//VH302	2006
H4	ANNUELLO	0.96063	5	b	Pavon_S_/TM56//Janz	2001
H54	ELMORE CL PLUS	0.84507	5	b	CLJANZ/ANNUELLO	2012
H72	GOROKE	0.955414	5	b	TM56*2/Ausen4-21//3Ag3/4*Condor	1993
H80	JANZ	0.84	5	b		1988
H95	LRPBLANCER	0.928421	5	b	VI184/CHARA//CHARA/3/LANG	2013
H1	AMERY	0.714286	4	b	Lr21-SrX/2*Shortim//3*Bodallin	1993
H112	NABAWA	0.61577	4	b		1915
H125	QUARRION	0.712074	4	b	Condor/TA3PNB3P//WW33G/3/Condor/WW33B	1983
H132	SHRIKE	0.723288	4	b	WW15/M1238-2//Kite/3/WW15/4/condor/5/WW336	1990
H142	SUNFIELD	0.630872	4	b	WW31/4/W3566/Topo/3/Waite line/IRN70_511//Sun15B	1987
H144	SUNSOFT98	0.662162	4	b	3Ag14/3*OSPREY//3*ROSELLA	1998
H146	SUNTOP	0.625393	4	b	SUNCO/2*PASTOR//SUN436E	2012
H158	WARBLER	0.711563	4	b	Kavkaz/Timgalen//3*Oxley	1993
H161	WESTONIA	0.756876	4	b	SPICA_TIMGALEN_TOSCA/CRANBROOK__2*JACUP_BOBWHITE	1997
H163	WYALKATCHEM	0.740741	4	b	MACHETE/3/GUTHE//JACUP*2/11ISEPTON135	2001
H164	WYLAH	0.70255	4	b	M3458/OSPREY	1999
H3	ANLACE	0.745455	4	b	Amigo/4*Tatiara	1999
H36	CORACK	0.702381	4	b	WYALKATCHEM/SILVERSTARA//WYALKATCHEM	2011
H52	EGA_GREGORY	0.610635	4	b	Pelsart/3*Batavia	2004
H71	GORDON	0.714286	4	b	Lawson*7/Hartog
H104	MILLEWA	0.458685	3	b	Sonora64/Yaqui50E//Gaboto/Mexico8156	1970
H105	MINTO	0.514729	3	b	Condor/Olympic//Egret	1987
H109	MOKOAN	0.445714	3	b	WW15/Olympic//Kalyansona/Olympic	1984
H117	OXLEY	0.558209	3	b	WW80/2*WW15	1974
H129	RUBRIC	0.53621	3	b	Tob_S_/Npo//No66/Era/3/Bd/Gallo	2001
H130	SCHOMBURGK	0.439367	3	b	W3589/Oxley//2*Warigal/3/2*Aroona	1986
H133	SILVERSTAR	0.511254	3	b	Pavon_S_/TM56	1996
H138	STRETTON	0.45152	3	b	TPZ3488(Aus18446)/Bodallin	1993
H143	SUNMATE	0.473752	3	b	SUNCO/2*PASTOR//SUN436E	2014
H155	VULCAN	0.462857	3	b	Condor/Pitic62//Condor_S_	1985
H160	WARIGAL	0.542029	3	b	WW15/Raven	1978
H165	WYUNA	0.572139	3	b	DX3-134/Olympic	1984
H166	YANAC	0.459677	3	b	Jabiru/M5392-1//M5392/3/Cook	1995
H2	ANGAS	0.41989	3	b	Schomburgk*3//Aroona/Moro	1991
H27	CALINGIRI	0.562914	3	b	Chino/Kulin//Reeves	1997
H45	DERRIMUT	0.410959	3	b	VN150/VN715	2006
H49	DUNDEE	0.456559	3	b
H5	AROONA	0.419463	3	b	WW15/Raven	1981
H62	FORD	0.452778	3	b		1916
H65	GABO	0.440901	3	b	GAZA/2*BOBIN39	1945
H8	BANKS	0.470893	3	b	PWTH/Condor_S_//2*Condor	1979
H9	BARHAM	0.547908	3	b	BOWIE//BSE/3*BIN/126937///BOWIE	2006
H92	LANCE	0.497436	3	b	Collafen/Raven
H101	MAGNET	0.327467	2	b
H110	MOLINEUX	0.362069	2	b	Pitic62/Festiguay//2*Warigal	1988
H14	BECKOM	0.388724	2	b	VU0912-2/VQ0326S	2015
H169	YITPI	0.396846	2	b		1999
H25	BUCKLEY	0.323353	2	b	Pitic62/Festiguay//Warimba/3/Mexico120/Quadrat//Kloka/Piyic62//Bayonet/4/3*Tatiara	1997
H118	PATERSON	0.960334	5	a	Brock*2/Hartog
H39	CRANBROOK	0.832487	5	a	Wren//Ciano_S_/Noroeste66/3/Zambesi	1984
H126	RAJAH	0.718391	4	a
H159	WARD_S PROLIFIC	0.68743	4	a
H16	BEULAH	0.686047	4	a	Cook*2/Millewa//TM56	1993
H18	BOLAC	0.685714	4	a		2006
H23	BROOKTON	0.682171	4	a	Torres/Cranbrook//Emblem_P1640__Nuri70/Cranbrook	1997
H47	DOLLARBIRD	0.638165	4	a	Wren/Gaboto/Kalyansona/Bluebird	1987
H55	ERADU	0.6375	4	a	Ciano/Gamenya	1981
H56	EUREKA	0.636598	4	a		1938
H99	MACE	0.635616	4	a	CO6127_WAWHT2212/RAC892_/WAWHT2212	2008
H10	BAROOTA WONDER	0.588235	3	a
H11	BARUNGA	0.584022	3	a	BT Schomburgk_S_/3*Molineux	1993
H111	MORAY	0.575758	3	a	Loros(Aus11577)/5*Halberd	1987
H113	OLYMPIC	0.571865	3	a		1956 superior baking
H120	PINDAR	0.565678	3	a		1941
H122	PURPLE STRAW	0.561111	3	a
H123	PUSA 4	0.56017	3	a		1916
H127	RANEE	0.555556	3	a		1924
H131	SEPOY	0.55	3	a		1924
H134	SPEAR	0.549451	3	a	Sabre/MeC3(RAC311)//Insignia	1983
H136	STILLETTO	0.533172	3	a	Veranopolis/3*RAC177//3*Spear/3/Dagger	1993
H137	STOCKADE	0.531034	3	a		1960
H139	SUMMIT	0.530909	3	a		1965
H140	SUNBIRD	0.523888	3	a	Condor seln*4/3Ag14	1986
H145	SUNSTAR	0.52292	3	a	Condor/48ww15/3/Steinwedel/WC356//La	1983
H15	BENCUBBIN	0.514286	3	a	GLUYAS EARLY/NABAWA
H150	TIMGALEN	0.505882	3	a	AGUILERA/KENYA/MARROQUI/SUPREMO//GABO/3/WINGLEN	1967
H151	TINCURRIN	0.501319	3	a	Gluclub/3/Chile1B//Insignia/Falcon	1977
H154	VECTIS	0.500699	3	a	Mixico120/Koda//Raven/3/Mexico22A/Mengavi/4/Gamenya/Jaral//Wariquam	1993
H156	WAAGAN	0.395339	3	a	IBWSN24-244/JANZ
H167	YARRALINKA	0.392754	3	a	Centrifen/2*Gamenya//Jacup	1991
H170	YOUNG	0.391935	3	a		2005
H171	ZENITH	0.381381	3	a	Pindar/Thatcher//2*Insignia/3/Pinnacle	1973
H19	BOWERBIRD	0.379503	3	a	K1056/M3348//Cook/3/Dollarbird	2001
H20	BOWIE	0.372833	3	a	VPM/4*WTW18/18	1998
H21	BRAEWOOD	0.372369	3	a	Cook*2/VPM-1//3*Cook	2000
H26	CADOUX	0.365	3	a	Centrifen/2*Gamenya//Jacup	1992
H28	CAMM	0.35993	3	a	VPM1_5*Cook/4*Spear	1998
H29	CARNAMAH	0.459459	3	a	BOLSENA-1CH/77W_660	1996
H30	CHARA	0.457143	3	a	COOK*2/MILLEWA//TM56/PAVONS/CONDOR	1999
H34	CONDOR	0.455526	3	a	WW80/2*WW15	1973
H37	CORELLA	0.452722	3	a	Huelquen/4/Mayo/Norin10//Yaktana54/3/Kenya/Lincoyan/5/2*Egret	1984
H50	EAGLE	0.450135	3	a	Thatcher/Agro_ Elongatum//3*Falcon	1969
H51	EARLY PURPLE STRAW	0.449275	3	a
H57	EXCALIBUR	0.446469	3	a	RAC177(Sr26)/Uniculm492//RAC311S	1991
H58	FALCON	0.446043	3	a	GULAR/3/DUNDEE/GULAR//BENCUBBIN	1960
H63	FRAME	0.440237	3	a	MOLINEUX/3*DAGGER	1994
H66	GAMENYA	0.437778	3	a		1960
H67	GHURKA	0.436183	3	a
H68	GLADIUS	0.435484	3	a	CO5669-2/CO5642*AC9	2007
H69	GLUYAS EARLY	0.435208	3	a
H7	BALD EARLY	0.429043	3	a
H73	H45	0.427184	3	a		1999
H74	HALBERD	0.323307	3	a	Scimitar/KenyaC6042/Bobin//Insignia49	1969
H75	HARTOG	0.320922	3	a	Viacam71/Ciano_S_-7c/Kalyansona//Bluebird	1982
H76	HERON	0.31989	3	a
H77	HUDSON_S EARLY PURPLE	0.318321	3	a
H79	INSIGNIA	0.31603	3	a		1946
H82	KATUNGA	0.31358	3	a	RD28*2/Millewa	1991
H83	KATYIL	0.313033	3	a	Aus10894/4*Olympic	1981
H87	KIORA	0.310811	3	a		2015
H88	KITE	0.306061	3	a	Norin10/Brevor14//4*Eureka2/3/T-A/3*Falcon/4/T-A/4*Falcon/5/t-A/5*Falcon	1973
H89	KRICHAUFF	0.301225	3	a	Wariquam//Kloka/Pitic62/3/Warimek/Halberd/4/3Ag3Aroona	1995
H90	KUKRI	0.3	3	a	Sr13*3//76ECN44/76ECN36	1999
H91	KULIN	0.3	3	a	Bodallin//Gamenya/Inia66	1985
H94	LOWAN	0.3	3	a	Olympic/Potam70	1986
H102	MATONG	0.291941	2	a	Kalyansona/Olympic	1982
H114	OSPREY	0.291204	2	a	Condor*2/WW33B	1983
H115	OUYEN	0.288098	2	a	Takari/TM56//Cocamba	1993
H116	OWLET	0.280645	2	a	M2256//Fleche D_Or/3*Kite/3/M2293	1987
H12	BATAVIA	0.280228	2	a	Brochis_S_/Banks	1991
H121	PINNACLE	0.27921	2	a		1946
H124	QUADRAT	0.278082	2	a
H128	ROSELLA	0.275661	2	a		1985
H13	BEACON	0.272124	2	a		1957
H135	STEINWEIDEL	0.27027	2	a		1890
H148	TATIARA	0.261612	2	a	Mexico120/Koda//Raven/3/Mengavi/Siete Cerros	1988
H152	TRIDENT	0.257143	2	a	VPM-1/5*Cook//4*Spear	1993
H162	WHISTLER	0.248	2	a	Osprey/Hartog//2*Osprey/Kite_S_
H17	BLADE	0.247826	2	a	RAC177/Kite	1985
H22	BRENNAN	0.247002	2	a	Mercia*2/Hartog	1998
H24	BT-SCHOMBURGK	0.245455	2	a	Halberd/Aroona//3*Schomburgk	1992
H31	CLEVELAND	0.245205	2	a
H32	COCAMBA	0.228798	2	a	Aus10894/4*Condor	1984
H33	CONDO	0.22583	2	a	YOUNG/VR0525	2015
H35	COOK	0.222222	2	a	Timgalen/Condor_S_//Condor	1977
H38	CORRIGIN	0.220097	2	a	Tincurrin*2//Gamenya/Iassul	1989
H40	CURRAWA	0.229113	2	a
H41	CURRAWONG	0.228612	2	a	Veery_S_/Quarrion	1994
H42	DATATINE	0.227711	2	a	3Ag-3/3*Halberd//4*Tincurrin	1994
H43	DECLIC	0.222699	2	a
H44	DENNIS	0.222751	2	a	Brock/Hartog//Brock/3/Sunco
H46	DIAMONDBIRD	0.216667	2	a	Vicam//Ciano/Ciete Cerros/3/Kalyansona/Bluebird	1997
H48	DRYSDALE	0.212042	2	a	Hartog*3/Quarrion	2001
H53	EGRET	0.211558	2	a	Heron/2*WW15	1973
H59	FAN	0.293839	2	a
H6	AVOCET	0.286713	2	a	WW119/WW15/Egret	1979
H60	FEDERATION	0.276042	2	a		1900 superior baking
H61	FESTIGUAY	0.274406	2	a	FESTIVAL/URUGUAY C10837	1963
H64	FREE GALLIPOLI	0.266254	2	a
H70	GOLDMARK	0.261017	2	a	Pavon_S_/TM56	1996
H78	IMPROV. STEINWEDEL	0.259259	2	a
H81	KALKEE	0.257282	2	a	Timophevi derivative1657/Quadrat//Insignia/3/3Quadrat/4/Quadrat backcross1/5/Olympic
H84	KELLALAC	0.255319	2	a		1988
H85	KEWELL	0.253687	2	a	Peanut Oil Olympic mutant 132A/South African-184 P2 A_I_F//Olympic
H86	KIATA	0.248848	2	a	Loros/5*Condor	1987
H93	LORIKEET	0.243902	2	a	RL5405/2*Shortim//3*Osprey/3/3*M3087 (M3087 = Rosella sib)
H96	LRPBSCOUT	0.233438	2	a	SUNSTATE/QH71-6//YITPI	2009
H97	LRPBSPITFIRE	0.21608	2	a	KUKRI/DRYSDALE	2010
H98	LRPBTROJAN	0.206422	2	a		2013

## Sheet: Table S2  
Table S2 Pith-thickness of the two parents and bulked samples.
Sample name	Plant material name	Pith-thickness index (PI)	Stem gradea	Sampling stage
Sbulk	DH140	1	Solid	Zadoks stage 32 for RNA-seq/qRT-PCR
	DH334	1	Solid
	DH209	1	Solid
	DH313	1	Solid
	DH64	1	Solid
	DH312	1	Solid
	DH167	0.896	Solid
	DH82	0.893	Solid
	DH164	0.885	Solid
	DH218	0.85	Solid
	DH107	0.85	Solid
	DH206	0.847	Solid
	DH166	0.833	Solid
	DH217	0.832	Solid
	DH72	0.82	Solid
	DH126	0.804	Solid
	DH203	0.796	High pith-thickness
	DH248	0.78	High pith-thickness
	DH121	0.778	High pith-thickness
	DH137	0.75	High pith-thickness
Hbulk	DH237	0.186	Hollow	Zadoks stage 32 for RNA-seq/qRT-PCR
	DH380	0.189	Hollow
	DH260	0.194	Low pith-thickness
	DH378	0.196	Low pith-thickness
	DH174	0.196	Low pith-thickness
	DH139	0.198	Low pith-thickness
	DH273	0.198	Low pith-thickness
	DH246	0.201	Low pith-thickness
	DH319	0.212	Low pith-thickness
	DH201	0.212	Low pith-thickness
	DH244	0.232	Low pith-thickness
	DH191	0.234	Low pith-thickness
	DH238	0.234	Low pith-thickness
	DH168	0.235	Low pith-thickness
	DH192	0.24	Low pith-thickness
	DH80	0.24	Low pith-thickness
	DH210	0.24	Low pith-thickness
	DH128	0.245	Low pith-thickness
	DH251	0.244	Low pith-thickness
	DH105	0.255	Low pith-thickness
W	Westonia	0.61	High pith-thickness	Zadoks stage 32 for RNA-seq stage 30/32/65 for qRT-PCR
K	Kauz	0.27	Low pith-thickness
a The PT grading rules: ' PI=0-0.19 ' belongs to hollow; ' PI=0.2-0.39 ' belongs to low PT; ' PI=0.4-0.59 ' belongs to intermediate PT; ' PI=0.6-0.79 ' belongs to high PT; ' PI=0.8-1.0 ' belongs to solid (Wallace et al., 1973).

## Sheet: Table S3
Table S3 List of primers.
Gene ID	Primer name	Primer sequences (5'→3')	Tm value (℃)	Predicted product size (bp)
TraesCS3B02G603900	qCS3B603900-F	CTCACTTCCGCCTCCTGC	50	112
	qCS3B603900-R	AGCCTGTGCCTGAACCTG	45.4
TraesCS3B02G597900	qCS3B597900-F	CCAACGGCTACCAGAACTAC	58.57	80
	qCS3B597900-R	ATCCTTGAGACCACCCTTCTTC	60.03
TraesCS3B02G612000	qCS3B612000-F	AGAGCTGGTACTATCTCAAGGA	58.07	133
	qCS3B612000-R	TTCTTCATCCCCTCGTTGAAG	58.25
TraesCS3B02G609800	qCS3B609800-F	TCAAGGCTCGAGAGGATAGATA	57.96	87
	qCS3B609800-R	GTTTTGTTCACGTCTGTCTGAA	57.98
TraesCS3B02G601700	qCS3B601700-F	TGCAGCTGTTAGATCGATCATC	58.93	97
	qCS3B601700-R	CGGTTACATGGTAAGGTAGTAGT	57.75
TraesCS3B02G597800	qCS3B597800-F	CGTGCTTTTGAATCACAATGTG	57.95	211
	qCS3B597800-R	GAAATAGTGGCTGAGTTGCTTC	58.23
TraesCS3B02G604000	qCS3B604000-F	CTTCCACCACCTCAAGAAGTTT	59.04	109
	qCS3B604000-R	CTTCCTCACAAGGTTCAGAAAC	57.76
TraesCS3B02G611800	qCS3B611800-F	GGATCTCTATGCCACCTACATC	58.12	110
	qCS3B611800-R	CGACACGAGTAATTTTTCGTCA	57.95
TraesCS3B02G603700	qCS3B603700-F	AGCCATTCCTCTTCCTCTATAGG	59.18	81
	qCS3B603700-R	GATGGCAGCTGGCTGGAAT	61.04
TraesCS3B02G603500	qCS3B603500-F	CTCACTTCCGCCTCCTGC	66.6	184
	qCS3B603500-R	AGCCTGTGCCTGAACCTG	61.1
TraesCS3B02G611600	qCS3B611600-F	CATTCTACTCAACGCAAAGTCC	58.25	154
	qCS3B611600-R	GATCTGTGAAAATGGAGGTGTG	57.89
TraesCS3B02G608800	qCS3B608800-F	GTTCCTGCACGCCATGGAC	65.4	142
	qCS3B608800-R	TCCCCCATCGTCGCCATTA	66.8
TraesCS3B02G600900	qCS3B600900-F	CTCAGCTTCTGACGCCTCC	63.2	151
	qCS3B600900-R	AAACTGGCATGTAATCTGCAC	60
TraesCS3B02G600200	qCS3B600200-F	GGCAAAGGATGATGACAATCTC	60.2	203
	qCS3B600200-R	GCGTCCAGTTTCGAGGAAATAG	55.1
TraesCS3B02G608500	qCS3B608500-F	TCTCTCTCCCTCTCTCTCACG	62.4	164
	qCS3B608500-R	GTTGCCAGGACAGACAATACC	63
TraesCS3B02G597800	qCS3B597800-F	CGTGCTTTTGAATCACAATGTG	58.9	211
	qCS3B597800-R	GAAATAGTGGCTGAGTTGCTTC	60.4
Ta-actin	TaActinF	TACTCCCTCACAACAACCG	58	317
	TaActinR	AGAACCTCCACTGAGAACAA	53.35
TraesCS3B02G604900	qCS3B604900-F	GGAACAAAGTCACACAACACTG	58.82	149
	qCS3B604900-R	TGAATGCACTGTACTTACCACT	57.98
TraesCS3B02G604100	qCS3B604100-F	CTTGCAGATGTGGACAAGTATG	57.97	257
	qCS3B604100-R	CTCTCACTCACGCGATTAACTT	59.07
TraesCS3B02G604800	qCS3B604800-F	GAGCTTGTACATGATCTACCCA	57.92	124
	qCS3B604800-R	CGAGGGCTTCCTTGCTATTATA	58.05
TraesCS3B02G611400	qCS3B611400-F	GAATAGGAGTGGTTGTGACTGG	58.99	99
	qCS3B611400-R	GTCTCTCGCTCTCTCTTTCTTT	58.15
TraesCS3B02G599600	qCS3B599600-F	GCGAGATCCTGAGCACTTCGTA	64.9	268
	qCS3B599600-R	TGTACAACAATCTGTCAGGTCA	60.2
TraesCS3B02G608200	qCS3B608200-F	CAAGCGATCAAGATATGCAACA	58.04	172
	qCS3B608200-R	AAGGACCACATTTGCGATAATG	57.95
For gene and promoter amplification
TraesCS3B02G597800	VPE3bB-F	ATATTTGCCACGCCTACCAGATATT	60.5	1355
	VPE3bB-R	GTTCGTTCAAGCACTATGTACTAAC	58.3
TraesCS3B02G597900	VPE3cB-F	GAGGAGTTTCTTTCGCTTATTCTGG	59.9	1809
	VPE3cB-R	ATGTACAACAAACAATCCTTTCGCA	60.2
TraesCS3B02G608500	TIP-F	CAAATGGCAATGGTTGTGTTGAAG	60	1359
	TIP-R	CTGTCAATTTCTTCCCATCCATCAC	60.2
TraesCS3B02G603900	GATA-F	CAGAGGGAGAGTAGATAAACCCAAC	60.2	1004
	GATA-R	ACGGTACATACTTAGGACAAACACA	60
TraesCS3B02G608800	Dof-F	CCTCCCGCCTTCCTCGAC	67.2	1379
	Dof-R	CGAAGGAGTAGTAGTGATATGAC	56.9
TraesCS3B02G612000	COMT-F	CTTGACTCCCGCTGAGGTG	63.8	1064
	COMT-R	TTAGTGAACTCGATGGCCC	63.8
TraesCS3B02G597900-promoter	VPE3cB-p-F	GTATAAGGTTTCCCTAGTAGTGA	52	1404
	VPE3cB-p-R	GATGGTGCTCGGTGTTTG	58.6
SNP marker
	Qpt3B-F1	TTTGGACCTGAATGCTCAACAA
	Qpt3B-R1	GAGCGGTCACCTTCATCG
	Qpt3B-F2	CTCGTAGTTAACGGGAAGACTC
	Qpt3B-R2	CTAATGATTCAGTCAGCTGTGC

## Sheet: Table S4
Table S4 Accession numbers of VPEs from Arabidopsis, Brachypodium, rice and wheat used in the study.
Species	Gene name	Gene ID
Arabidopsis	gamma-VPE	At4G32940
	alpha-VPE	AT2G25940
	beta-VPE	AT1G62710
	delta-VPE	AT3G20210
Oryza sativa (rice)	OsVPE1	Os04t0537900
	OsVPE2	Os01g0559600
	OsVPE3	Os02g0644000
	OsVPE4a	Os05g0593900
	OsVPE4b	Os06t0105100
	OsVPE5	Os02g0219400
Brachypodium distachyon	BdVPE1	BRADI_3g50100v3
	BdVPE2	BRADI_5g16960v3
	BdVPE3	BRADI_2g41270v3
	BdVPE4	BRADI_4g30110v3
	BdVPE5	BRADI_3g08190v3
Triticum aestivum (common wheat)	TaVPE1A	TraesCS6A02G238500
	TaVPE1B	TraesCS6B02G285900
	TaVPE1D	TraesCS6D02G220900
	TaVPE2aA	TraesCS2A02G386600
	TaVPE2aB	TraesCS2B02G404200
	TaVPE2aD	TraesCS2D02G383400
	TaVPE2bA	TraesCS7A02G284400
	TaVPE2bB	TraesCS3B02G346000
	TaVPE2cA	TraesCS2A02G386700
	TaVPE2cB	TraesCS2B02G404300
	TaVPE2cD	TraesCS2D02G383500
	TaVPE2dA	TraesCS2A02G385900
	TaVPE2dB	TraesCS2B02G402800
	TaVPE2dD	TraesCS2D02G382400
	TaVPE3aA	TraesCS3A02G204500
	TaVPE3aB	TraesCS3B02G233000
	TaVPE3aD	TraesCS3D02G534100
	TaVPE3bA	TraesCS3D02G528800
	TaVPE3bB	TraesCS3D02G597800
	TaVPE3bD	TraesCS3D02G534100
	TaVPE3cA	TraesCS3A02G528900
	TaVPE3cB	TraesCS3B02G597900
	TaVPE3cD	TraesCS3D02G534200
	TaVPE4A	TraesCS5A02G228900
	TaVPE4B	TraesCS5B02G227600
	TaVPE4D	TraesCS5D02G238800
	TaVPE5A	TraesCS3A02G528900
	TaVPE5B	TraesCS3B02G597800
	TaVPE5D	TraesCS3D02G534200

## Sheet: Table S5
Table S5 SNP characteristics for bulked segregant RNA sequencing mapping.
Chromosome	SNP number	SNP density (SNPs per Mb)	Average depth of Westonia	Average depth of Kauz	Average depth of Sbulk	Average depth of Hbulk	Nonsynony-mous SNP
							Number
Chr1A	701	1.17	8.11	9.12	7.34	7.19	141
Chr1B	870	1.24	8.02	9.18	7.11	6.89	175
Chr1D	235	0.47	8.17	9.32	7.12	6.79	47
Chr2A	530	0.67	8.22	9.14	7.19	7.12	106
Chr2B	895	1.1	7.79	9.39	7.45	7.22	180
Chr2D	792	1.21	8.01	9.12	7.34	7.08	159
Chr3A	756	1	8.24	9.65	7.44	7.01	152
Chr3B	697	0.82	8.43	9.66	7.14	6.73	140
Chr3D	185	0.3	8.23	8.63	7.32	6.67	37
Chr4A	507	0.67	8.37	9.15	7.26	6.65	102
Chr4B	281	0.42	8.85	8.99	7.45	6.77	56
Chr4D	57	0.11	7.22	9.65	6.99	6.72	11
Chr5A	577	0.81	8.13	9.78	7.45	6.75	116
Chr5B	1054	1.47	8.44	9.89	7.33	6.88	212
Chr5D	230	0.4	8.16	9.43	7.38	6.9	46
Chr6A	427	0.69	8.27	9.27	7.67	6.79	86
Chr6B	651	0.89	8.13	9.11	7.15	6.94	131
Chr6D	174	0.35	7.93	9.63	7.56	6.98	35
Chr7A	946	1.27	7.45	9.65	7.22	6.37	190
Chr7B	565	0.74	7.67	9.14	7.89	6.66	113
Chr7D	149	0.23	8.01	9.34	7.65	6.73	30
ChrUnknown	52	0.15	7.64	9.11	7.13	6.55	10
Total	11331	0.74	8.07	9.33	7.34	6.84	2275

## Sheet: Table S6
Table S6 Top ∆SNP index value in the two bulks.
Chromosome	POSI	Hbulk	Sbulk	p99a	p95b	Hbulk SNP index	Sbulk	∆SNP index
	(v1.0)	depth	depth				SNP index
Chr3B	823028446	17	9	0.5948	0.4771	0	1	1
Chr3B	822984735	43	8	0.5727	0.4419	0	1	1
Chr3B	822067539	23	8	0.5707	0.4457	0	1	1
Chr3B	822984772	39	9	0.5556	0.4274	0	1	1
Chr3B	822973162	28	12	0.5357	0.4048	0	1	1
Chr3B	822984829	43	9	0.5349	0.4057	0	1	1
Chr3B	822973189	27	10	0.5296	0.4296	0	1	1
Chr3B	822903860	11	24	0.5265	0.4091	0	1	1
Chr3B	822903919	15	22	0.5242	0.3939	0	1	1
Chr3B	822973111	33	14	0.5022	0.3723	0	1	1
Chr3B	822039233	65	12	0.5013	0.3808	0	1	1
Chr3B	822907889	20	28	0.4714	0.3643	0	1	1
Chr3B	822039230	86	13	0.4785	0.3739	0.0465	1	0.9535
Chr3B	819930204	41	26	0.4381	0.3405	0.0732	1	0.9268
Chr3B	826725807	71	37	0.4058	0.3106	0.0986	1	0.9014
Chr3B	822906933	17	20	0.5147	0.3971	0.1176	1	0.8824
Chr3B	821695800	17	23	0.491	0.3887	0.1176	1	0.8824
Chr3B	819930122	78	59	0.3785	0.2892	0.1282	1	0.8718
Chr3B	819809471	18	24	0.5	0.375	0.1667	1	0.8333
Chr3B	821695688	24	21	0.4821	0.369	0.1667	1	0.8333
Chr3B	826725912	34	33	0.4314	0.3387	0.2059	1	0.7941
Chr3B	819931845	44	15	0.4818	0.3682	0.2273	1	0.7727
Chr3B	819897386	67	120	0.3647	0.2703	0.2388	0.9833	0.7445
Chr3B	819931875	51	27	0.4292	0.3224	0	0.7407	0.7407
Chr3B	819931902	50	27	0.4237	0.3267	0	0.7407	0.7407
Chr3B	819931917	50	27	0.4237	0.3267	0	0.7407	0.7407
ap99: 99% confidence level; bp95: 95% confidence level

## Sheet: Table S7 
Table S7 SNPs of the candidate genes related to stem pith thickness.
Candidate gene	SNP position (bp) v1.0	Ref	Hbulk base	Sbulk base	SNP type	Delta SNP index	Description
TraesCS3B02G597800	819897386	G	G	T	K-N	0.7445	Vacuolar-processing enzyme gamma-isozyme
TraesCS3B02G597900	819931917	C	C	T	T-T	0.7407	Vacuolar-processing enzyme gamma-isozyme
	819931902	G	G	A	E-E	0.7407	Vacuolar-processing enzyme gamma-isozyme
	819931875	T	T	C	P-P	0.7407	Vacuolar-processing enzyme gamma-isozyme
	819931845	C	C	T	Y-Y	0.7727	Vacuolar-processing enzyme gamma-isozyme
	819930261	G	G	A	R-H	0.93	Vacuolar-processing enzyme gamma-isozyme
	819930204	T	T	C	F-S	0.9268	Vacuolar-processing enzyme gamma-isozyme
	819930162	T	T	C	M-T	0.875	Vacuolar-processing enzyme gamma-isozyme
	819930160	G	G	A	V-M	0.875	Vacuolar-processing enzyme gamma-isozyme
	819930122	A	A	C	T-T	0.8718	Vacuolar-processing enzyme gamma-isozyme
TraesCS3B02G600900	821695800	G	G	T	S-S	0.8824	PDDEXK-like family
	821695688	G	G	A	N-S	0.8333	PDDEXK-like family
TraesCS3B02G608500	826725807	A	G	A	S-P	0.9014	Probable aquaporin TIP1-2
	826725912	C	G	C	P-A	0.7941	Probable aquaporin TIP1-2
TraesCS3B02G604000	823028446	C	C	G	-	1	Probable protein phosphatase 2C
TraesCS3B02G603900	822984735	A	A	G	K-R	1	GATA transcription factor 17
	822984772	T	T	G	V-V	1	GATA transcription factor 17
	822984829	A	A	G	R-R	1	GATA transcription factor 17
TraesCS3B02G603700	822973111	T	T	C	S-S	1	Serine/threonine-protein kinase
	822973162	T	T	C	G-G	1	Serine/threonine-protein kinase
	822973189	T	T	C	P-P	1	Serine/threonine-protein kinase
TraesCS3B02G603500	822903860	A	A	G	T-A	1	Protein IQ-DOMAIN
	822903919	T	T	C	A-A	1	Protein IQ-DOMAIN
	822906933	G	G	A	G-R	0.8824	Protein IQ-DOMAIN
	822907889	G	G	A	A-A	1	Protein IQ-DOMAIN

## Sheet: Table S8 
Table S8 DEGs between 'Westonia' and 'Kauz' in candidate region.
gene ID 02G version	Westonia_FPKM (Ave ± SE)	Kauz_FPKM (Ave ± SE)	Log2 Fold Change (Westonia / Kauz)	P-value (Westonia / Kauz)	Functional Annotation	Note
TraesCS3B02G612200	14.4±1.4	56.4±2.4	-1.86218	3.76255e-99	2 MYB transcription factor	up-regulated in Kauz
TraesCS3B02G612100	1.4±0.3	0.6±0.3	1.33139	0.00236919	Protein upstream of flc	up-regulated in Westonia
TraesCS3B02G612000	19.3±0.9	120.5±7.8	-2.54754	0	O-methyltransferase	up-regulated in Kauz
TraesCS3B02G611400	0±0	7.5±0.7	-8.08347	2.15396e-11	Outer-membrane lipoprotein LolB	only expressed in Kauz
TraesCS3B02G611100	0.2±0.1	0.1±0.1	1.21906	0.0384949	Receptor-like protein kinase	up-regulated in Westonia
TraesCS3B02G610400	10.2±1.3	4.8±0.4	1.18636	3.04885e-07	2 Pectin acetylesterase	up-regulated in Westonia
TraesCS3B02G609800	0.6±0.4	1.9±0.5	-1.50989	0.0145736	3-oxo-5-alpha-steroid 4-dehydrogenase family	up-regulated in Kauz
TraesCS3B02G609500	1.8±0.1	0.8±0.1	1.26455	9.77459e-06	Ankyrin repeat family	up-regulated in Westonia
TraesCS3B02G608800	3.5±0.7	1.8±0.3	1.04362	2.99079e-05	Dof zinc finger	up-regulated in Westonia
TraesCS3B02G608500	0.7±0.3	0±0.1	4.54721	0.000100661	aquaporin TIP1-2	only expressed in Westonia
TraesCS3B02G608200	4.7±0.9	0±0	7.61823	2.84811e-10	Vacuolar fusion protein	only expressed in Westonia
TraesCS3B02G607600	0.5±0.3	1.5±0.4	-1.51735	7.9263e-05	ABC transporter B family member	up-regulated in Kauz
TraesCS3B02G606900	0±0	0.2±0.2	-3.9664	0.0359205	Epoxide hydrolase 2	only expressed in Kauz
TraesCS3B02G606800	0±0	0.1±0	-3.96455	0.0318102	Ribosome inactivating protein	only expressed in Kauz
TraesCS3B02G606700	0±0	0.1±0.1	-4.30863	0.0110394	disease resistance protein RGA3	only expressed in Kauz
TraesCS3B02G605600	0±0	0.2±0	-4.49643	0.00498083	-	only expressed in Kauz
TraesCS3B02G605500	0±0	0.2±0.1	-4.08861	0.0210668	Cortactin-binding protein 2	only expressed in Kauz
TraesCS3B02G604900	0±0	3.3±0.4	-10.2589	4.99913e-18	blight resistance protein homolog	only expressed in Kauz
TraesCS3B02G604800	0±0	1.7±0.4	-8.2362	9.42831e-12	NB-ARC domain	only expressed in Kauz
TraesCS3B02G604200	0±0	0.3±0.3	-4.83481	0.00185744	Ubiquitin carboxyl-terminal hydrolase 2	only expressed in Kauz
TraesCS3B02G604100	0±0	1.9±0.4	-9.11551	2.54052e-14	NBS-LRR disease resistance protein	only expressed in Kauz
TraesCS3B02G603900	0.2±0.1	9.8±1.4	-5.40269	5.83502e-26	GATA transcription factor 17	up-regulated in Kauz
TraesCS3B02G603600	1.1±0.1	8.2±0.3	-2.81298	9.97316e-93	PWWP domain	up-regulated in Kauz
TraesCS3B02G602500	0±0	1.2±0.3	-7.77364	1.86695e-10	Lipoxygenase	only expressed in Kauz
TraesCS3B02G602400	0±0	2.8±0.7	-8.89017	1.17773e-13	PR5-like receptor kinase	only expressed in Kauz
TraesCS3B02G602100	15±1.1	8±1	1.0107	2.52125e-11	30S ribosomal protein	up-regulated in Westonia
TraesCS3B02G601800	775.1±22.3	3874.6±287	-2.2222	0	Metallothionein	up-regulated in Kauz
TraesCS3B02G601700	3.9±0.9	9.9±2.3	-1.2336	3.46412e-08	Metallothionein	up-regulated in Kauz
TraesCS3B02G601600	6.6±2	60.6±7.1	-3.06553	9.29867e-38	Metallothionein	up-regulated in Kauz
TraesCS3B02G601200	0.4±0.1	0.1±0	2.67801	0.0245538	Vacuolar protein sorting	only expressed in Westonia
TraesCS3B02G601100	85.1±10.3	284.1±39	-1.63965	4.16361e-28	Metallothionein	up-regulated in Kauz
TraesCS3B02G600900	4±0.3	2.1±0.6	1.06718	3.19741e-06	Plant-specific domain TIGR01615	up-regulated in Westonia
TraesCS3B02G600200	0.8±0.3	0.2±0.1	2.16974	0.000228023	Dual-specificity RNA methyltransferase	up-regulated in Westonia
TraesCS3B02G600100	0±0	0.3±0.1	-3.92672	0.00710426	Beta-adaptin-like protein	only expressed in Kauz
TraesCS3B02G599600	2.4±0.3	0.8±0.2	1.72932	3.40816e-15	Beta-adaptin-like protein	up-regulated in Westonia
TraesCS3B02G598200	0±0.1	0.5±0.1	-3.50942	0.000566167	Glycosyltransferase	up-regulated in Kauz
TraesCS3B02G597900	1.1±0.1	15.3±0.1	-3.76658	1.88694e-86	Vacuolar-processing enzyme	up-regulated in Kauz
TraesCS3B02G597800	13.2±0.7	31.5±1.4	-1.16538	6.08724e-47	Vacuolar-processing enzyme	up-regulated in Kauz

## Sheet: Table S9 
Table S9 DEGs between 'Sbulk' and 'Hbulk' in candidate region.
gene ID 02G version	Sbulks_FPKM (Ave ± SE)	Hbulks_FPKM (Ave ± SE)	Log2 Fold Change (Sbulks / Hbulks)	P-value (Sbulks / Hbulks)	Functional Annotation	Note
TraesCS3B02G612000	22.1±4.7	146.6±7.6	-1.6361	2.82459e-17	O-methyltransferase	up-regulated in Hbulks
TraesCS3B02G611800	7.4±0.8	16.1±1.5	-1.17605	3.66404e-10	Soluble inorganic pyrophosphatase	up-regulated in Hbulks
TraesCS3B02G611400	0±0	8.4±2	-7.96706	1.46e-10	Outer-membrane lipoprotein LolB	only expressed in Hbulks
TraesCS3B02G610600	2.8±0.2	1±0.4	1.47365	0.00042208	Pectin acetylesterase	up-regulated in Sbulks
TraesCS3B02G609800	0.6±0.4	3.2±0.4	-2.53062	0.000678781	3-oxo-5-alpha-steroid 4-dehydrogenase family	up-regulated in Hbulks
TraesCS3B02G608500	1.5±0.1	0.1±0.1	3.5411	3.62164e-05	aquaporin TIP1-2	up-regulated in Sbulks
TraesCS3B02G608200	5.4±0.5	0.1±0.2	5.12933	3.82494e-10	Vacuolar fusion protein	up-regulated in Sbulks
TraesCS3B02G604900	0±0	1.4±0.4	-8.80069	4.72885e-13	blight resistance protein homolog	only expressed in Hbulks
TraesCS3B02G604800	0±0	0.4±0.1	-5.84897	3.82238e-05	NB-ARC domain	only expressed in Hbulks
TraesCS3B02G604100	0±0	0.6±0.3	-7.29102	1.66198e-08	NBS-LRR disease resistance protein	only expressed in Hbulks
TraesCS3B02G603900	0.1±0.1	12.8±2.1	-7.09266	2.85102e-16	GATA transcription factor 17	up-regulated in Hbulks
TraesCS3B02G603700	6.6±1	14±2.1	-1.14258	6.94553e-05	Serine/threonine-protein kinase ATM	up-regulated in Hbulks
TraesCS3B02G602500	0±0	0.4±0.2	-6.05646	1.58421e-05	Lipoxygenase	only expressed in Hbulks
TraesCS3B02G602400	0±0	0.2±0.1	-4.8421	0.00307092	PR5-like receptor kinase	only expressed in Hbulks
TraesCS3B02G601800	1262.3±56.8	2868.6±318.1	-1.24417	9.03951e-70	Metallothionein	up-regulated in Hbulks
TraesCS3B02G601600	15.6±3.2	42±16.4	-1.50798	2.85233e-06	Metallothionein	up-regulated in Hbulks
TraesCS3B02G600800	0±0	0.3±0	-5.43104	0.000276364	Zinc finger family	only expressed in Hbulks
TraesCS3B02G599600	1.5±0	0.2±0.1	2.65196	1.44257e-08	Beta-adaptin-like protein	up-regulated in Sbulks
TraesCS3B02G598200	0.9±0.3	2.3±0.7	-1.48383	0.000937672	Glycosyltransferase	up-regulated in Hbulks
TraesCS3B02G597900	5±0.8	28.2±0.3	-2.54622	3.92006e-70	Vacuolar-processing enzyme	up-regulated in Hbulks
